# Supplementary material for: Obstructive sleep apnea in obese pregnant women: A prospective study
Source: PLoS One. 2020 Sep 8;15(9):e0238733. doi: 10.1371/journal.pone.0238733 (PMC7478531; doi:10.1371/journal.pone.0238733)
Supplement: S1 Data — (ZIP) [file pone.0238733.s001.zip]

Archive with 8 entries (7 files):
- 1-DescGlobal.rtf
- 2-DescParSAS.rtf
- 3-CompSAS.rtf
- 4-CompPolysomno.rtf
- 5-DescSASmanq.rtf
- RECEUIL CORRIGE SAS THESE LG STAT.xlsx
- __MACOSX/
- __MACOSX/._RECEUIL CORRIGE SAS THESE LG STAT.xlsx
