# Supplementary material for: Obstructive sleep apnea in obese pregnant women: A prospective study
Source: PLoS One. 2020 Sep 8;15(9):e0238733. doi: 10.1371/journal.pone.0238733 (PMC7478531; doi:10.1371/journal.pone.0238733)
Supplement: S1 Data — (ZIP) [file pone.0238733.s001.zip › RECEUIL CORRIGE SAS THESE LG STAT.xlsx]

## Sheet: Feuil1
		ANTECEDENTS								SAS					GROSSESSE								TRAVAIL								ENFANT
N	AGE	GESTITE	PARITE	DIABETE	DT1	DT2	HTA	MTEV	SASFAM	POLYSOMNO	SAS	SASMODERE	SASSEVERE	PPC	POIDSDG	TAILLE	BMI	POIDSFG	PRISEPOIDS	DIABETEG	HOSPIT	CRITERECOMPOSITE	AG	SPONT	DECL	VB	CESARIENNE	CESPROG	CESARURG	CESARPTRAVAIL	POIDSENF	APGAR1	APGAR5	APGAR10	PH	TRANSFERT	INTEGRALITEETUDE
1	30	1	1	1	0	1	0	0	1	1	1	0	1	1	136	161	52.4671	156	20	0	1	0	272	0	1	0	1	1	0	0	4010	10	10	10	7.1	0	1
2	31	2	2	1	0	1	0	0	1	1	1	1	0	0	119	157	48.2778	129	10	0	1	0	257	0	1	0	1	0	1	0	3170	10	10	10	7.03	0	1
3	28	3	3	1	0	1	0	0	0	1	0	0	0	0	93	158	37.2536	101	8	0	1	0	266	1	0	1	0				3420	10	10	10	7.36	0	1
4	37	5	2	1	0	1	1	0	0	1	1	1	0	1	104	164	38.6675	108	4	0	1	0	278	0	1	0	1	1	0	0	4020	10	10	10	7.05	0	1
5	30	1	0	0	0	0	0	0	0	1	1	1	0	0	160	170	55.3633	160	0	1	1	0	275	0	1	0	1	1	0	0	3920	10	10	10	7.23	0	1
6	27	2	0	0	0	0	0	0	0	0					105	162	40.0091	110	5	1	0	0	281	1	0	1	0	0	0	0	3420	10	10	10	7.37	0	0
7	26	0	0	0	0	0	0	0	1	1	0	0	0	0	130	175	42.449	139	9	0	1	0	278	1	0	1	0	0	0	0	3670	10	10	10	7.16	0	1
8	32	1	0	0	0	0	1	1	0	1	1	1	0	0	138	160	53.9062	140	2	1	1	1	232	0	1	0	1	1	0	0	1550	10	10	10	7.33	1	1
9	24	1	1	0	0	0	0	0	0	1	0	0	0	0	98	178	30.9304			1	1	1	241	1	0	0	1	0	1	1	2560
10	36	2	0	0	0	0	1	0	0	1	1	1	0	0	116	162	44.2006	123	7	1	1	1	262	0	1	0	1	0	0	1	3010	10	10	10	7.21	0	1
11	37	0	0	0	0	0	0	0	0	1	0	0	0	0	153	174	50.5351	150	-3	0	0	0	287	1	0	1	0	0	0	0	2970	10	10	10	7.23	0	1
12	32	1	1	1	0	1	1	0	0	1	1	1	0	0	141	165	51.7906	152	11	0	0	0	275	0	1	0	1	1	0	0	4170	10	10	10	7.27	0	1
13	29	1	1	0	0	0	0	0	0	0					140	162	53.3455			0																	0
14	34	3	2	0	0	0	0	0	0	1	0	0	0	0	104	170	35.9862	109	5	1	0	0	257	1	0	1	0	0	0	0	3470	10	10	10	7.39	0	1
15	21	0	0	0	0	0	1	0	0	1	1	1	0	0	145	168	51.3747	143	-2	1	1	0	281	1	0	1	0	0	0	0	3130	10	10	10	7.45	0	1
16	44	4	4	1	0	1	1	1	0	0					141	167	50.5576			0	1	0	260	0	1	1	0	0	0	0	3370	10	10	10	7.35	0	0
17	20	0	0	0	0	0	0	0	0	1	1	1	0	0	140	176	45.1963			1	0	1	270	1	0	1	0	0	0	0	2870	10	10	10	7.28	0	1
18	25	0	0	0	0	0	0	1	0	1	1	1	0	0	124	173	41.4314	126	2	0	1	0	285	0	1	0	1	0	0	1	3560	10	10	10	7.44	0	1
19	29	4	1	0	0	0	0	0	0	1	1	1	0	0	126	173	42.0996	119	-7	1	0	0	285	1	0	1	0	0	0	0	4070	10	10	10	7.27	0	1
20	29	2	1	0	0	0	0	0	0	1	1	1	0	0	118	178	37.2428	122	4	1	0	0	283	1	0	1	0	0	0	0	3900	9	10	10	7.2	0	1
21	30	15	5	0	0	0	0	1	0	1	1	1	0	0	120	156	49.3097	134	14	0	1	1	265	0	1	1	0	0	0	0	2900	10	10	10	7.37	0	1
22	31	3	2	0	0	0	1	0	0	0					119	162	45.3437			1	0	0		1	0	1	0	0	0	0	3635	10	10	10	7.31	0	0
23	26	2	1	0	0	0	0	0	0	1	0	0	0	0	105	165	38.5675	122	17	0	1	0	281	1	0	1	0	0	0	0	3690	10	10	10	7.25	0	1
24	31	4	2	0	0	0	0	0	0	1	0	0	0	0	155	168	54.9178	141	-14	1	1	0	264	0	1	0	1	1	0	0	3010	10	10	10	7.44	1	1
25	41	2	0	1	0	1	0	0	1	0					112	175	36.5714			0		0															0
26	29	0	0	0	0	0	0	0	1	1	0	0	0	0	110	176	35.5114			0	1	1	234	0	1	0	1	1	0	0	1350	10	10	10	7.33	1	1
27	32	0	0	0	0	0	0	1	1	0					110	174	36.3324			0	0	0	278	1	0	1	0	0	0	0	3815	10	10	10	7.42	0	0
28	37	4	2	0	0	0	0	1	0	0					94	160	36.7188			0	1	0	282	0	1	1	0	0	0	0	3495	10	10	10	7.24	0	0
29	37	5	2	0	0	0	0	1	0	1	0	0	0	0	134	165	49.2195	134	0	0	0	0	255	1	0	1	0	0	0	0	2830	10	10	10	7.29	0	1
30	32	2	1	0	0	0	0	0	0	1	1	1	0	0	115	163	43.2835	125	10	1	1	0	269	0	1	1	0	0	0	0	3570	8	10	10	7.2	0	1
31	37	8	7	0	0	0	0	0	0	1	0	0	0	0	95	160	37.1094	95	0	1	0	0	283	1	0	1	0	0	0	0	4400	10	10		7.19	0	1
32	27	1	0	0	0	0	0	1	1	1	0	0	0	0	110	177	35.1112	115	5	0	1	0	285	0	1	1	0	0	0	0	2485	6	8	10	7.31	0	1
33	30	0	0	0	0	1	0	0	0	1	0	0	0	0	90	154	37.9491	89	-1	0	1	0	273	0	1	0	1	0	0	1	3220	10	10	10	7.37	0	1
34	39	2	2	0	0	0	0	0	1	0					144	176	46.4876	140	-4	1	0	0	271	0	0	0	1	1	0	0	3530	10	10	10	7.3	0	0
35	30	0	0	1	0	1	0	0	1	1	1	1	0	0	152	175	49.6327	148	-4	0	1	0	275	0	1	1	0	0	0	0	2370	10	10	10	7.26	0	1
36	29	1	0	0	0	0	1	0	1	1	1	1	0	0	98	167	35.1393			0	1	1	219	0	0	0	1	0	1	0	1070	10	10	10	7.34	1	1
37	31	1	1	0	0	0	0	0	1	1	0	0	0	0	134	166	48.6282	133	-1	1	1	1	273	1	0	1	0	0	0	0	2820	10	10	10	7.39	0	1
38	37	0	0	0	0	0	0	0	1	1	1	1	0	0	117	175	38.2041	125	8	1	1	1	285	0	1	0	1	0	0	1	4320	10	10	10	7.26	0	1
39	33	2	0	0	0	0	0	0	0	0					108	168	38.2653			1	1	0	276	0	1	1	0	0	0	0	3730	10	10	10	7.25	0	0
40	23	0	0	0	0	0	0	0	0	1	0	0	0	0	107	163	40.2725	106	-1	0	1	1	264	0	1	1	0	0	0	0	2320	7	9	10	7.2	0	1
41	34	6	5	0	0	0	0	1	0	1	1	1	0	0	131	173	43.7703	129	-2	1	1	1	273	1	0	1	0	0	0	0	3240	10	10	10	7.36	0	1
42	19	0	0	0	0	0	0	0	0	0					176	180	54.321			0	1	0	290	0	0	0	1	1	0	0	3500	10	10	10		0	0
43	32	1	1	0	0	0	1	0	0	0					130	175	42.449			0	0	0	272	0	0	0	1	1	0	0	2930	10	10	10	7.24	0	0
44	36	3	2	0	0	0	0	1	0	1	1	1	0	0	130	165	47.7502	142	12	1	0	0	280	1	0	1	0	0	0	0	3920	10	10	10	7.23	0	1
45	30	2	2	0	0	0	0	0	0	1	0	0	0	0	110	170	38.0623	122	12	0	0	0	286	1	0	1	0	0	0	0	3490	10	10	10	7.23	0	1
46	40	4	1	0	0	0	1	0	0	1	1	1	0	0	88	160	34.375	102	14	0	1	0	269	0	0	0	1	1	0	0	3190	10	10	10	7.18	0	1
47	22	0	0	0	0	0	0	0	1	1	0	0	0	0	105	172	35.4922	117	12	0	1	0	280	1	0	1	0	0	0	0	4320	10	10	10	7.24	0	1
48	34	4	3	0	0	0	0	0	0	1	1	1	0	0	95	156	39.0368	110	15	1	1	0	287	1	0	1	0	0	0	0	3830	10	10	10	7.13	0	1
49	33	0	0	0	0	0	0	0	0	1	1	1	0	0	140	163	52.693	154	14	0	1	1	282	0	0	0	1	1	0	0	2630	10	10	10	7.22	0	1
50	32	3	3	0	0	0	0	0	0	1	1	1	0	0	96	155	39.9584	92	-4	0	0	0	274	1	0	1	0	0	0	0	3810	10	10	10	7.2	0	1
51	29	0	0	0	0	0	0	0	0	1	1	1	0	0	98	167	35.1393	114	16	0	0	0	290	0	1	1	0	0	0	0	3020	10	10	10	7.23	0	1
52	32	1	1	0	0	0	1	1	0	1	0	0	0	0	135	164	50.1933	144	9	0	0	0	273	0	0	0	1	1	0	0	3400	10	10	10	7.15	0	1
53	23	0	0	0	0	0	0	0	0	1	0	0	0	0						0
54	36	3	3	0	0	0	0	0	0	1	0	0	0	0	114	172	38.5343	125	11	0	0	0	284	1	0	1	0	0	0	0	3880	10	10	10	7.22	0	1
55	27	3	2	0	0	0	0	0	0	0					104	159	41.1376			0	0	0		1	0	1	0	0	0	0	3500	10	10	10	7.27	0	0
56	32	2	1	0	0	0	0	0	0	1	0	0	0	0	122	171	41.7222	116	-6	0	1	0	282	1	0	1	0	0	0	0	3350	10	10	10	7.04	0	1
57	34	1	1	0	0	0	0	1	0	0					145	172	49.013			0	0	0	272	0	0	0	1	1	0	0	3650	10	10	10	7.24	0	0
58	30	1	1	0	0	0	0	0	0	1	0	0	0	0	90	156	36.9822	97	7	0	0	0	284	1	0	1	0	0	0	0	3690	10	10	10	7.17	0	1
59	36	5	3	1	0	1	1	0	1	1	1	0	1	1	116	164	43.1291	138	22	0	0	0	259				1	0	0	1	3500	10	10	10	7.31	0	1
60	28	4	1	1	1	0	1	0	0	1	0	0	0	0	120	170	41.5225	128	8	0	1	0	268	0	0	0	1	0	1	0	3270	10	10	10	7.2	0	1
61	32	1	1	0	0	0	0	0	0	0					105	158	42.0606			0	1	1	261	0	1	0	1	1	0	0	2060	10	10	10	7.23	0	0
62	32	0	0	1	0	1	1	0	0	1	1	1	0	0	127	172	42.9286			0	1	1	220	0	1	0	1	0	1	0	1160	8	10	10	7.16	1	1
63	28	0	0	0	0	0	0	1	0	1	0	0	0	0	109	173	36.4195	131	22	0	1	0	292	1	0	0	1	0	0	1	3820	10	10	10	7.3	0	1
64	33	0	0	0	0	0	0	0	1	1	0	0	0	0	123	158	49.271	128	5	0	1	0	288	0	1	0	1	0	0	1	3050	2	5	10	7.25	0	1
65	39	0	0	0	0	0	1	0	1	0					127	167	45.5377			1	0	0	275	0	1	0	1	0	0	1	3010	10	10	10	7.32	0	0
66	31	3	3	0	0	0	0	0	0	1	0	0	0	0	110	170	38.0623	129	19	0	1	0	269	1	0	1	0	0	0	0	3060	10	10	10	7.31	0	1
67	24	0	0	0	0	0	1	0	0	1	0	0	0	0	112	164	41.6419	115	3	0	0	0	274	0	1	0	1	0	0	1	4020	10	10	10	7.2	0	1
68	28	0	0	0	0	0	0	0	0	1	0	0	0	0	105	165	38.5675	108	3	1	1	1	278	0	1	1	0	0	0	0	3290	10	10	10	7.12	0	1
69	30	4	2	0	0	0	0	0	1	0					112	165	41.1387			0	0	0	287	1	0	1	0	0	0	0	3550	10	10	10	7.28	0	0
70	23	0	0	0	0	0	0	0	0	1	0	0	0	0	125	156	51.3642	136	11	0	1	0	292	0	1	0	1	0	0	1	3270	10	10	10	7.17	0	1
71	27	2	2	0	0	0	0	0	0	0					127	169	44.4662			0	0	0	273	0	1	1	0	0	0	0	4000	10	10	10	7.24	0	0
72	33	1	0	1	0	1	0	0	0	1	0	0	0	0	99	162	37.7229			0	1	0	268	0	1	0	1	0	0	1	3660	10	10	10	7.27	0	1
73	41	6	3	0	0	0	1	0	1	1	1	1	0	0	117	173	39.0925	130	13	1	1	0	245	0	1	0	1	0	0	1	3000	10	10	10	7.19	0	1
74	25	0	0	0	0	0	0	0	0	1	0	0	0	0	98	161	37.8072	98	0	1	0	0	273	1	0	0	1	0	0	1	3950	6	7	9	7.19	0	1
75	28	1	0	1	0	1	0	0	0	0					124	174	40.9565			0	1	1	254	0	1	0	1	0	1	0	2540	10	10	10	7.04	0	0
76	30	0	0	0	0	0	0	0	0	1	0	0	0	0	100	165	36.7309	118	18	0	1	0	282	1	0	0	1	0	0	1	4280	9	10	10	7.24	0	1
77	24	2	1	0	0	0	0	0	0	0					123	163	46.2946			1	0	0	281	1	0	1	0	0	0	0	3040	10	10	10	7.22	0	0
78	29	0	0	0	0	0	0	0	1	1	0	0	0	0	98	165	35.9963	101	3	1	1	0	270	1	0	1	0	0	0	0	3720	10	10	10	7.24	0	1
79	33	0	0	0	0	0	0	0	0	1	1	0	1	1	114	171	38.9864			1	1	1	224	0	0	0	1	0	1	0	1060	10	10	10	7.2	1	1
80	23	0	0	1	0	1	0	0	0	1	0	0	0	0	138	170	47.7509			0	1	1	273	0	1	1	0	0	0	0	2810	8	10	10	7.08	0	1
81	23	0	0	1	0	1	0	0	1	1	0	0	0	0	104	167	37.2907	106	2	0	1	0	273	0	1	1	0	0	0	0	3320	10	10	10	7.25	0	1
82	39	3	3	1	0	1	0	0	0	1	0	0	0	0	113	167	40.5178	105	-8	0	1	0	272	0	1	1	0	0	0	0	3780	10	10	10	7.27	0	1
83	38	5	4	0	0	0	0	0	0	1	0	0	0	0	99	160	38.6719	109	10	1	0	0	272	1	0	1	0	0	0	0	3320	6	8	8	7.17	0	1
84	32	2	2	0	0	0	0	1	0	1	0	0	0	0	156	176	50.3616			0	1	0	231	1	0	1	0	0	0	0	1870	5	8	9	NA	1	1
85	29	0	0	0	0	0	0	0	1	1	0	0	0	0	166	185	48.5026	173	7	0	0	0	287	1	0	1	0	0	0	0	2980	10	10	10	7.24	0	1
86	35	3	2	1	0	1	1	0	0	1	1	0	1	1	112	174	36.993	122	10	0	1	0	269	0	1	1	0	0	0	0	3820	10	10	10	7.26	0	1

## Sheet: Feuil2
		ANTECEDENTS								SAS					GROSSESSE								TRAVAIL								ENFANT
N	AGE	GESTITE	PARITE	DIABETE	DT1	DT2	HTA	MTEV	SASFAM	POLYSOMNO	SAS	SASMODERE	SASSEVERE	PPC	POIDSDG	TAILLE	BMI	POIDSFG	PRISEPOIDS	DIABETEG	HOSPIT	CRITERECOMPOSITE	AG	SPONT	DECL	VB	CESARIENNE	CESPROG	CESARURG	CESARPTRAVAIL	POIDSENF	APGAR1	APGAR5	APGAR10	PH	TRANSFERT	INTEGRALITEETUDE
1	30	1	1	1	0	1	0	0	1	1	1	0	1	1	136	161	52.4671	156	20	0	1	0	272	0	1	0	1	1	0	0	4010	10	10	10	7.1	0	1
2	31	2	2	1	0	1	0	0	1	1	1	1	0	0	119	157	48.2778	129	10	0	1	0	257	0	1	0	1	0	1	0	3170	10	10	10	7.03	0	1
3	28	3	3	1	0	1	0	0	0	1	0	0	0	0	93	158	37.2536	101	8	0	1	0	266	1	0	1	0				3420	10	10	10	7.36	0	1
4	37	5	2	1	0	1	1	0	0	1	1	1	0	1	104	164	38.6675	108	4	0	1	0	278	0	1	0	1	1	0	0	4020	10	10	10	7.05	0	1
5	30	1	0	0	0	0	0	0	0	1	1	1	0	0	160	170	55.3633	160	0	1	1	0	275	0	1	0	1	1	0	0	3920	10	10	10	7.23	0	1
7	26	0	0	0	0	0	0	0	1	1	0	0	0	0	130	175	42.449	139	9	0	1	0	278	1	0	1	0	0	0	0	3670	10	10	10	7.16	0	1
8	32	1	0	0	0	0	1	1	0	1	1	1	0	0	138	160	53.9062	140	2	1	1	1	232	0	1	0	1	1	0	0	1550	10	10	10	7.33	1	1
9	24	1	1	0	0	0	0	0	0	1	0	0	0	0	98	178	30.9304			1	1	1	241	1	0	0	1	0	1	1	2560
10	36	2	0	0	0	0	1	0	0	1	1	1	0	0	116	162	44.2006	123	7	1	1	1	262	0	1	0	1	0	0	1	3010	10	10	10	7.21	0	1
11	37	0	0	0	0	0	0	0	0	1	0	0	0	0	153	174	50.5351	150	-3	0	0	0	287	1	0	1	0	0	0	0	2970	10	10	10	7.23	0	1
12	32	1	1	1	0	1	1	0	0	1	1	1	0	0	141	165	51.7906	152	11	0	0	0	275	0	1	0	1	1	0	0	4170	10	10	10	7.27	0	1
14	34	3	2	0	0	0	0	0	0	1	0	0	0	0	104	170	35.9862	109	5	1	0	0	257	1	0	1	0	0	0	0	3470	10	10	10	7.39	0	1
15	21	0	0	0	0	0	1	0	0	1	1	1	0	0	145	168	51.3747	143	-2	1	1	0	281	1	0	1	0	0	0	0	3130	10	10	10	7.45	0	1
17	20	0	0	0	0	0	0	0	0	1	1	1	0	0	140	176	45.1963			1	0	1	270	1	0	1	0	0	0	0	2870	10	10	10	7.28	0	1
18	25	0	0	0	0	0	0	1	0	1	1	1	0	0	124	173	41.4314	126	2	0	1	0	285	0	1	0	1	0	0	1	3560	10	10	10	7.44	0	1
19	29	4	1	0	0	0	0	0	0	1	1	1	0	0	126	173	42.0996	119	-7	1	0	0	285	1	0	1	0	0	0	0	4070	10	10	10	7.27	0	1
20	29	2	1	0	0	0	0	0	0	1	1	1	0	0	118	178	37.2428	122	4	1	0	0	283	1	0	1	0	0	0	0	3900	9	10	10	7.2	0	1
21	30	15	5	0	0	0	0	1	0	1	1	1	0	0	120	156	49.3097	134	14	0	1	1	265	0	1	1	0	0	0	0	2900	10	10	10	7.37	0	1
23	26	2	1	0	0	0	0	0	0	1	0	0	0	0	105	165	38.5675	122	17	0	1	0	281	1	0	1	0	0	0	0	3690	10	10	10	7.25	0	1
24	31	4	2	0	0	0	0	0	0	1	0	0	0	0	155	168	54.9178	141	-14	1	1	0	264	0	1	0	1	1	0	0	3010	10	10	10	7.44	1	1
26	29	0	0	0	0	0	0	0	1	1	0	0	0	0	110	176	35.5114			0	1	1	234	0	1	0	1	1	0	0	1350	10	10	10	7.33	1	1
29	37	5	2	0	0	0	0	1	0	1	0	0	0	0	134	165	49.2195	134	0	0	0	0	255	1	0	1	0	0	0	0	2830	10	10	10	7.29	0	1
30	32	2	1	0	0	0	0	0	0	1	1	1	0	0	115	163	43.2835	125	10	1	1	0	269	0	1	1	0	0	0	0	3570	8	10	10	7.2	0	1
31	37	8	7	0	0	0	0	0	0	1	0	0	0	0	95	160	37.1094	95	0	1	0	0	283	1	0	1	0	0	0	0	4400	10	10		7.19	0	1
32	27	1	0	0	0	0	0	1	1	1	0	0	0	0	110	177	35.1112	115	5	0	1	0	285	0	1	1	0	0	0	0	2485	6	8	10	7.31	0	1
33	30	0	0	0	0	1	0	0	0	1	0	0	0	0	90	154	37.9491	89	-1	0	1	0	273	0	1	0	1	0	0	1	3220	10	10	10	7.37	0	1
35	30	0	0	1	0	1	0	0	1	1	1	1	0	0	152	175	49.6327	148	-4	0	1	0	275	0	1	1	0	0	0	0	2370	10	10	10	7.26	0	1
36	29	1	0	0	0	0	1	0	1	1	1	1	0	0	98	167	35.1393			0	1	1	219	0	0	0	1	0	1	0	1070	10	10	10	7.34	1	1
37	31	1	1	0	0	0	0	0	1	1	0	0	0	0	134	166	48.6282	133	-1	1	1	1	273	1	0	1	0	0	0	0	2820	10	10	10	7.39	0	1
38	37	0	0	0	0	0	0	0	1	1	1	1	0	0	117	175	38.2041	125	8	1	1	1	285	0	1	0	1	0	0	1	4320	10	10	10	7.26	0	1
40	23	0	0	0	0	0	0	0	0	1	0	0	0	0	107	163	40.2725	106	-1	0	1	1	264	0	1	1	0	0	0	0	2320	7	9	10	7.2	0	1
41	34	6	5	0	0	0	0	1	0	1	1	1	0	0	131	173	43.7703	129	-2	1	1	1	273	1	0	1	0	0	0	0	3240	10	10	10	7.36	0	1
44	36	3	2	0	0	0	0	1	0	1	1	1	0	0	130	165	47.7502	142	12	1	0	0	280	1	0	1	0	0	0	0	3920	10	10	10	7.23	0	1
45	30	2	2	0	0	0	0	0	0	1	0	0	0	0	110	170	38.0623	122	12	0	0	0	286	1	0	1	0	0	0	0	3490	10	10	10	7.23	0	1
46	40	4	1	0	0	0	1	0	0	1	1	1	0	0	88	160	34.375	102	14	0	1	0	269	0	0	0	1	1	0	0	3190	10	10	10	7.18	0	1
47	22	0	0	0	0	0	0	0	1	1	0	0	0	0	105	172	35.4922	117	12	0	1	0	280	1	0	1	0	0	0	0	4320	10	10	10	7.24	0	1
48	34	4	3	0	0	0	0	0	0	1	1	1	0	0	95	156	39.0368	110	15	1	1	0	287	1	0	1	0	0	0	0	3830	10	10	10	7.13	0	1
49	33	0	0	0	0	0	0	0	0	1	1	1	0	0	140	163	52.693	154	14	0	1	1	282	0	0	0	1	1	0	0	2630	10	10	10	7.22	0	1
50	32	3	3	0	0	0	0	0	0	1	1	1	0	0	96	155	39.9584	92	-4	0	0	0	274	1	0	1	0	0	0	0	3810	10	10	10	7.2	0	1
51	29	0	0	0	0	0	0	0	0	1	1	1	0	0	98	167	35.1393	114	16	0	0	0	290	0	1	1	0	0	0	0	3020	10	10	10	7.23	0	1
52	32	1	1	0	0	0	1	1	0	1	0	0	0	0	135	164	50.1933	144	9	0	0	0	273	0	0	0	1	1	0	0	3400	10	10	10	7.15	0	1
53	23	0	0	0	0	0	0	0	0	1	0	0	0	0						0
54	36	3	3	0	0	0	0	0	0	1	0	0	0	0	114	172	38.5343	125	11	0	0	0	284	1	0	1	0	0	0	0	3880	10	10	10	7.22	0	1
56	32	2	1	0	0	0	0	0	0	1	0	0	0	0	122	171	41.7222	116	-6	0	1	0	282	1	0	1	0	0	0	0	3350	10	10	10	7.04	0	1
58	30	1	1	0	0	0	0	0	0	1	0	0	0	0	90	156	36.9822	97	7	0	0	0	284	1	0	1	0	0	0	0	3690	10	10	10	7.17	0	1
59	36	5	3	1	0	1	1	0	1	1	1	0	1	1	116	164	43.1291	138	22	0	0	0	259				1	0	0	1	3500	10	10	10	7.31	0	1
60	28	4	1	1	1	0	1	0	0	1	0	0	0	0	120	170	41.5225	128	8	0	1	0	268	0	0	0	1	0	1	0	3270	10	10	10	7.2	0	1
62	32	0	0	1	0	1	1	0	0	1	1	1	0	0	127	172	42.9286			0	1	1	220	0	1	0	1	0	1	0	1160	8	10	10	7.16	1	1
63	28	0	0	0	0	0	0	1	0	1	0	0	0	0	109	173	36.4195	131	22	0	1	0	292	1	0	0	1	0	0	1	3820	10	10	10	7.3	0	1
64	33	0	0	0	0	0	0	0	1	1	0	0	0	0	123	158	49.271	128	5	0	1	0	288	0	1	0	1	0	0	1	3050	2	5	10	7.25	0	1
66	31	3	3	0	0	0	0	0	0	1	0	0	0	0	110	170	38.0623	129	19	0	1	0	269	1	0	1	0	0	0	0	3060	10	10	10	7.31	0	1
67	24	0	0	0	0	0	1	0	0	1	0	0	0	0	112	164	41.6419	115	3	0	0	0	274	0	1	0	1	0	0	1	4020	10	10	10	7.2	0	1
68	28	0	0	0	0	0	0	0	0	1	0	0	0	0	105	165	38.5675	108	3	1	1	1	278	0	1	1	0	0	0	0	3290	10	10	10	7.12	0	1
70	23	0	0	0	0	0	0	0	0	1	0	0	0	0	125	156	51.3642	136	11	0	1	0	292	0	1	0	1	0	0	1	3270	10	10	10	7.17	0	1
72	33	1	0	1	0	1	0	0	0	1	0	0	0	0	99	162	37.7229			0	1	0	268	0	1	0	1	0	0	1	3660	10	10	10	7.27	0	1
73	41	6	3	0	0	0	1	0	1	1	1	1	0	0	117	173	39.0925	130	13	1	1	0	245	0	1	0	1	0	0	1	3000	10	10	10	7.19	0	1
74	25	0	0	0	0	0	0	0	0	1	0	0	0	0	98	161	37.8072	98	0	1	0	0	273	1	0	0	1	0	0	1	3950	6	7	9	7.19	0	1
76	30	0	0	0	0	0	0	0	0	1	0	0	0	0	100	165	36.7309	118	18	0	1	0	282	1	0	0	1	0	0	1	4280	9	10	10	7.24	0	1
78	29	0	0	0	0	0	0	0	1	1	0	0	0	0	98	165	35.9963	101	3	1	1	0	270	1	0	1	0	0	0	0	3720	10	10	10	7.24	0	1
79	33	0	0	0	0	0	0	0	0	1	1	0	1	1	114	171	38.9864			1	1	1	224	0	0	0	1	0	1	0	1060	10	10	10	7.2	1	1
80	23	0	0	1	0	1	0	0	0	1	0	0	0	0	138	170	47.7509			0	1	1	273	0	1	1	0	0	0	0	2810	8	10	10	7.08	0	1
81	23	0	0	1	0	1	0	0	1	1	0	0	0	0	104	167	37.2907	106	2	0	1	0	273	0	1	1	0	0	0	0	3320	10	10	10	7.25	0	1
82	39	3	3	1	0	1	0	0	0	1	0	0	0	0	113	167	40.5178	105	-8	0	1	0	272	0	1	1	0	0	0	0	3780	10	10	10	7.27	0	1
83	38	5	4	0	0	0	0	0	0	1	0	0	0	0	99	160	38.6719	109	10	1	0	0	272	1	0	1	0	0	0	0	3320	6	8	8	7.17	0	1
84	32	2	2	0	0	0	0	1	0	1	0	0	0	0	156	176	50.3616			0	1	0	231	1	0	1	0	0	0	0	1870	5	8	9	NA	1	1
85	29	0	0	0	0	0	0	0	1	1	0	0	0	0	166	185	48.5026	173	7	0	0	0	287	1	0	1	0	0	0	0	2980	10	10	10	7.24	0	1
86	35	3	2	1	0	1	1	0	0	1	1	0	1	1	112	174	36.993	122	10	0	1	0	269	0	1	1	0	0	0	0	3820	10	10	10	7.26	0	1
				14	1	14	14	10	16	67	29	25	4	5						23	46	16		30	29	37	29	10	6	14						7
				20.8955	1.49254	20.8955	20.8955	14.9254	23.8806	100	43.2836	37.3134	5.97015	7.46269	118.212		42.3495			34.3284	68.6567	23.8806	270.182	44.7761	43.2836	55.2239	43.2836	14.9254	8.95522	20.8955						10.4478
																							17.324
